# Supplementary material for: Impact of qualitative, semi-quantitative, and quantitative analyses of dynamic contrast-enhanced magnet resonance imaging on prostate cancer detection
Source: PLoS One. 2021 Apr 5;16(4):e0249532. doi: 10.1371/journal.pone.0249532 (PMC8021163; doi:10.1371/journal.pone.0249532)
Supplement: S1 Table — (XLS) [file pone.0249532.s001.xls]

## Sheet: baseline
Age	PSA	prostate_volume	PSAD	Patient_PCA_benign
49	8.5	27.9	0.304659	1
52	4.62	37.9	0.1219	1
54	9.05	40	0.22625	1
54	5.42	24	0.225833	1
56	9	49	0.183673	1
57	7.28	22	0.330909	1
59	4.57	48	0.0952083	1
61	36	47.4	0.759494	1
62	13.19	37	0.356486	1
62	4.6	46	0.1	1
62	7.4	45	0.164444	1
62	4.5	31	0.145161	1
63	6	46.2	0.12987	1
64	8.5	80.4	0.105721	1
64		32		1
64	17	36.6	0.464481	1
65	21	21	1	1
65	5.8	11	0.527273	1
65	9	28	0.321429	1
66	36.47	64	0.569844	1
67	4.75	45	0.105556	1
67	4.1	29	0.141379	1
68	4.6	36	0.127778	1
68		68		1
68	11	91.3	0.120482	1
68	20	31	0.645161	1
69	12.3	49	0.25102	1
70	5.4	37.4	0.144385	1
70	4.7	51.3	0.0916179	1
71	10	29.2	0.342466	1
71	9.69	154	0.0629221	1
72	34	68.8	0.494186	1
72		55		1
72	12.8	79	0.162025	1
72	9.1	25.8	0.352713	1
73	6.36	53.6	0.118657	1
73	6.64	40	0.166	1
73	8.25	62	0.133065	1
73	6.8	33	0.206061	1
74	11.8	88.5	0.133333	1
74	7.3	46	0.158696	1
75	8.3	41	0.202439	1
75	13.4	37.2	0.360215	1
75	7.96	47.5	0.167579	1
76	19.69	73	0.269726	1
77	9.36	30.1	0.310963	1
77	7	93.7	0.0747065	1
77	9.3	76.5	0.121569	1
77	6.33	41	0.15439	1
78	7.71	41	0.188049	1
80	7.1	61	0.116393	1
80	6.21	34	0.182647	1
83	6	63	0.0952381	1
46	4.8	20.5	0.234146	0
52	5.2	46.5	0.111828	0
53	5.6	32.14	0.174238	0
56	6.74	76.4	0.0882199	0
56	11.5	45	0.255556	0
58	10.48	69.372	0.15107	0
58	4.9	70	0.07	0
59	6.7	19	0.352632	0
60		149		0
61	12	88.7	0.135287	0
61	6.63	49.6	0.133669	0
62	4.9	75.1	0.0652463	0
62	5.79	28.3	0.204594	0
62	6.24	46.5	0.134194	0
62	9.6	64	0.15	0
63	5.01	23	0.217826	0
63	5	53.4	0.093633	0
63	16.7	54	0.309259	0
63	4.2	39.8	0.105528	0
64	6.96	37	0.188108	0
64	10.4	60	0.173333	0
64	4	58	0.0689655	0
65	5.7	45.1	0.126386	0
65	5.52	37	0.149189	0
66	6.18	94	0.0657447	0
66	13	93	0.139785	0
67	5.94	56.1	0.105882	0
68	12	62	0.193548	0
68		35		0
68	8.9	83	0.107229	0
69	11.2	85.6	0.130841	0
69	2.86	23	0.124348	0
69	6.38	41	0.15561	0
70	9	16.2	0.555556	0
70	28	204.1	0.137188	0
71	4.3	39.4	0.109137	0
71	6	75	0.08	0
72	7.6	104.14	0.0729787	0
72	9.3	50	0.186	0
73	11.9	97.3	0.122302	0
73	8.04	153.6	0.0523437	0
74	8	30	0.266667	0
74	21	122	0.172131	0
76	8.51	42.8	0.198832	0
76	7.25	82.1	0.0883069	0
76	9.93	65	0.152769	0
77	8.2	134.2	0.0611028	0
78	8.08	65	0.124308	0
79		156		0

## Sheet: lesions
lesion_volume	DCE_v1	DCE_v2.1	Curve_type	PIRADS_v1	PIRADS_v2.1	Ktrans	kep	ve	Gleason	Lesion_PCA_benign
0.156	2	1	2	3	4	0.2			7	1
0.59904	3	1	1	3	4	0.07	1.53	0.0457516	6	1
7.15208	4	1	2	5	5	0.24	3.22	0.0745342	6	1
7.15208	4	1	2	5	5	0.15	1.82	0.0824176	6	1
4.53492	4	1	2	5	5	0.54			7	1
4.53492	3	1	2	4	5	0.65			7.5	1
1.06496	4	1	2	5	5	0.11			9	1
1.06496	4	1	2	5	5	0.12	2.02	0.0594059	8	1
1.06496	3	1	1	5	5	0.11			9	1
1.06496	4	1	2	5	5	0.09			9	1
0.6006	5	1	3	5	4	0.25			7	1
0.6006	4	1	2	5	4	0.17	2.36	0.0720339	7	1
0.936	4	1	2	5	5	0.04	0.55	0.0727273	7.5	1
2.76276	2	1	1	4	5	0.06	0.83	0.0722892	7	1
0.23296	4	1	2	5	4	0.1	1.69	0.0591716	7	1
0.89856	4	1	2	4	4	0.13	5.3	0.0245283	6	1
1.6224	4	1	2	5	5	0.15			7	1
1.6224	4	1	2	5	5	0.26	2.46	0.105691	7	1
0.69888	4	1	2	2	5				7.5	1
0.5616	3	1	2	3	5				6	1
0.29952	3	1	2	3	4	0.07	1.9	0.0368421	6	1
0.6864	3	1	2	4	4	0.15	2.24	0.0669643	7	1
0.33696	4	1	2	5	4	0.28			6	1
0.6292	4	1	3	4	4	0.67			8	1
0.468	5	1	3	5	5	0.11	2.51	0.0438247	7	1
0.702	4	1	2	5	5	0.11			7	1
0.2912	4	1	2	5	4	0.1	1.71	0.0584795	7	1
1.65984	3	1	2	5	5	0.33	3.78	0.0873016	6	1
0.69888	4	1	3	4	5	0.23	5.51	0.0417423	6	1
0.85176	3	1	3	3	4	0.8	7.43	0.107672	7	1
0.33696	4	1	2	4	5	0.25	3.44	0.0726744	7	1
0.26208	3	1	2	4	4	0.23	1.76	0.130682	7.5	1
0.40768	3	1	2	4	4	0.09	0.75	0.12	7	1
0.4004	5	1	3	5	5				7.5	1
0.22932	3	1	2	3	4	0.12	2.15	0.055814	7	1
0.3744	2	0	2	4	3				6	1
0.5616	4	1	3	5	5				6	1
0.33696	4	1	3	5	5				6	1
0.36608	4	1	3	3	5	0.07	0.82	0.0853659	7	1
0.64064	5	1	3	5	5				7.5	1
0.7956	4	1	2	5	5				7	1
0.34944	5	1	3	5	5				7	1
0.34944	3	1	2	4	5	0.43			7	1
0.59904	3	1	2	4	5	0.2	3.15	0.0634921	7	1
0.34944	3	1	2	4	5				7	1
0.702	3	1	2	4	5	0.01			7	1
0.624	3	1	3	4	4	0.4			7	1
1.1232	5	1	3	4	4				7.5	1
0.27456	4	1	2	5	4				8	1
0.33696	2	0	2	4	3	0.03	1.18	0.0254237	8	1
0.065	3	1	2	4	4	0.02	1.02	0.0196078	7	1
0.0936	3	0	3	4	3	0.24			7	1
0.0728	4	0	1	4	3	0.14	3.75	0.0373333	7	1
0.234	3	1	3	4	5	0.07	1.21	0.0578512	7	1
0.7956	4	1	2	5	5	0.29			7	1
0.47424	4	1	2	5	4	0.37			7	1
0.29952	3	1	2	4	5	0.08			7	1
0.33696	3	1	2	4	5	0.23	3.78	0.0608466	6	1
0.36608	3	1	2	4	4	0.09	2.65	0.0339623	9	1
0.0624	5	1	3	5	4				7	1
0.17472	3	1	2	4	4	0.09			6	1
0.0936	4	1	3	5	4	0.77			7.5	1
0.5304	4	1	2	5	5	0.03	0.47	0.0638298	7	1
0.27456	3	1	2	3	4	0.08	2.02	0.039604	7	1
0.5616	3	1	2	4	5	0.1	2.66	0.037594	6	1
0.7722	3	1	2	4	5	0.09	2.36	0.0381356	7	1
1.03428	4	1	2	5	5	0.2			7	1
1.014	4	1	2	5	5	0.2	3.73	0.0536193	7.5	1
0.7956	2	1	2	4	5	0.05	1.48	0.0337838	7.5	1
0.1248	3	1	2	4	3	0.06	1.41	0.0425532	7	1
0.1872	3	1	2	3	4	0.02	0.33	0.0606061	6	1
0.156	3	1	2	3	4	0.04	0.82	0.0487805	6	1
0.2548	3	1	1	4	4	0.05	1.09	0.0458716	7	1
0.19968	3	1	1	4	4	0.05	1.15	0.0434783	7	1
0.4212	2	1	2	3	5	0.11	1.95	0.0564103	7	1
0.32448	2	1	2	3	4	0.04	1.25	0.032	6	1
1.872	4	1	2	5	5	0.14	3.58	0.0391061	7	1
1.872	4	1	2	5	5	0.04	1.23	0.0325203	7	1
0.36036	3	1	2	3	4	0.09	1.69	0.0532544	7	1
0.1248	4	1	2	5	4	0.15			6	1
0.078	4	1	2	5	5	0.22	3.86	0.0569948	7	1
0.23296	4	1	2	4	5	0.13	1.54	0.0844156	7	1
0.078	4	1	2	4	4	0.17	4.02	0.0422886	7	1
0.26624	4	1	2	5	4	0.17	2.98	0.057047	7	1
0.04992	5	1	3	4	4	0.312			7	1
0.26208	3	1	2	4	4	0.16	2.36	0.0677966	7	1
0.11648	3	1	1	4	5	0.41			7.5	1
0.1638	2	1	1	3	5	0.03	0.94	0.0319149	6	1
0.1638	3	1	2	3	5	0.09	1.92	0.046875	7	1
0.1456	5	1	3	5	4	0.19	3.68	0.0516304	7	1
0.0312	4	1	2	5	4	0.14	1.78	0.0786517	7	1
0.03744	2	1	2	4	5	0.05	1.2	0.0416667	7	1
1.28128	3	0	2	4	4	0.37			0	0
0.26208	3	0	2	4	4	0.05	2.22	0.0225225	0	0
0.4576	3	0	2	3	4	0.08			0	0
0.117	3	0	2	2	3	0.2			0	0
0.19968	2	1	2	3	4				0	0
0.4576	3	1	2	4	4				0	0
0.3744	3	0	3	3	3				0	0
0.364	3	0	3	3	3				0	0
0.468	3	0	2	3	4	0.1			0	0
0.1456	2	0	1	3	3	0.05	0.69	0.0724638	0	0
1.3182	3	0	1	3	3	0.45			0	0
0.79092	2	1	1	3	4	0.08	1.69	0.0473373	0	0
0.078	3	1	2	4	4	0.28			0	0
0.13	1	0	1	3	3	0.03	0.88	0.0340909	0	0
0.078	1	0	1	3	3	0.06	0.99	0.0606061	0	0
0.2808	2	0	2	3	3	0.2			0	0
0.33696	2	0	2	3	3	0.14			0	0
2.4024	2	0	1	3	3	0.07	1.25	0.056	0	0
0.208	2	0	2	3	2	0.09	1.64	0.054878	0	0
0.2808	3	1	1	4	4	0.08	1.41	0.0567376	0	0
1.248	2	0	2	3	3	0.12	1.68	0.0714286	0	0
0.75712	3	0	2	4	4	0.08			0	0
0.2496	2	0	2	3	3	0.11	1.68	0.0654762	0	0
0.23296	1	0	1	3	3	0.05	0.58	0.0862069	0	0
0.2496	3	0	2	3	3	0.21	3.93	0.0534351	0	0
0.14976	2	0	1	3	3	0.04	1.16	0.0344828	0	0
0.052	2	0	2	2	2				0	0
0.48672	2	0	2	3	3	0.09			0	0
0.63648	1	0	1	4	2	0.02	1.2	0.0166667	0	0
0.15288	4	0	3	3	2	0.04	0.61	0.0655738	0	0
0.936	3	0	1	2	2	0.36			0	0
0.3744	2	1	2	3	4	0.32	3.95	0.0810127	0	0
0.3744	4	1	3	4	3	0.43	5.91	0.072758	0	0
0.5824	3	0	3	3	3	0.12	2.28	0.0526316	0	0
0.2496	4	0	3	3	3	0.48			0	0
0.0624	3	0	2	3	3	0.42			0	0
0.182	2	0	1	3	3	0.06	1.54	0.038961	0	0
0.4576	2	0	2	3	3	0.01			0	0
0.3744	2	0	1	3	3	0.02			0	0
0.1456	3	1	2	4	3	0.38	3.4	0.111765	0	0
0.3744	3	1	2	4	4	0.38			0	0
0.26208	3	1	2	3	4				0	0
0.36036	3	1	2	3	4	0.36			0	0
0.156	3	0	3	4	3				0	0
0.33696	3	0	3	4	3				0	0
0.89856	3	0	2	4	3	0.17	2.67	0.0636704	0	0
0.4212	3	0	2	4	3	0.06	0.79	0.0759494	0	0
0.29484	2	0	2	3	3	0.15	2.45	0.0612245	0	0
0.572	4	0	3	3	3				0	0
0.468	3	0	2	3	3	0.18			0	0
0.58968	2	0	2	3	3	0.22			0	0
0.5616	2	0	2	3	3	0.3			0	0
0.19968	3	1	2	3	3	0.17			0	0
0.89856	2	0	2	3	2	0.05	1.4	0.0357143	0	0
1.2636	3	1	2	4	4	0.19	2.75	0.0690909	0	0
0.19968	2	0	2	3	4	0.17	2.38	0.0714286	0	0
0.5616	2	0	2	3	3	0.14	1.81	0.0773481	0	0
0.156	2	0	2	3	3	0.09	1.36	0.0661765	0	0
0.17472	5	1	3	5	4	0.21			0	0
0.22464	2	0	2	3	3	0.16			0	0
0.2184	2	0	2	3	3	0.13	2.03	0.0640394	0	0
0.3744	2	0	2	3	3	0.11	2.57	0.0428016	0	0
0.54912	1	0	1	3	3	0.05	1.93	0.0259067	0	0
0.8424	2	0	1	3	3	0.07	2.66	0.0263158	0	0
0.8424	2	0	2	2	3	0.25	6.2	0.0403226	0	0
0.33696	2	0	2	3	2	0.24			0	0
0.065	3	0	3	2	3				0	0
0.03744	4	0	2	4	3	0.03	0.48	0.0625	0	0
0.22464	3	0	2	3	3	0.14	1.65	0.0848485	0	0
0.33696	2	0	2	3	3	0.48	3.67	0.13079	0	0
0.33696	1	0	1	3	3	0.03	0.55	0.0545455	0	0
0.4992	4	0	3	5	3				0	0
0.3744	5	1	3	5	4				0	0
0.23296	3	1	2	3	3	0.17	3.91	0.0434783	0	0
0.24336	3	0	3	4	2	0.04	1.21	0.0330579	0	0
0.50544	3	0	2	4	2	0.06	1.36	0.0441176	0	0
0.33696	3	0	2	4	2				0	0
0.8112	3	0	2	3	4	0.06	4.14	0.0144928	0	0
0.44928	3	0	2	4	3	0.07			0	0
0.34944	2	0	2	3	3	0.27			0	0
0.3744	4	0	2	3	2	0.12	2.92	0.0410959	0	0
0.1092	3	0	2	3	2	0.27	4.03	0.0669975	0	0
0.156	2	0	2	2	2	0.17	2.99	0.0568562	0	0
0.468	3	0	2	3	3	0.04	0.8	0.05	0	0
0.19968	2	1	2	4	4	0.09	2.8	0.0321429	0	0
0.29952	4	0	3	4	2	0.79			0	0
1.11384	2	0	2	3	2	0.1	1.36	0.0735294	0	0
1.11384	3	0	2	4	2	0.33	3.53	0.0934844	0	0
0.26208	2	0	2	3	3	0.16	2.44	0.0655738	0	0
0.2808	2	0	2	3	3	0.18			0	0
0.41184	2	0	2	3	3	0.32			0	0
0.5616	4	0	3	4	3	0.21	3.21	0.0654206	0	0
0.48672	4	0	2	4	3	0.18	4.05	0.0444444	0	0
0.13312	4	0	2	4	3	0.38			0	0
0.4914	4	0	3	5	3	0.15	4.02	0.0373134	0	0
0.33696	3	1	2	4	4	0.35	8.06	0.0434243	0	0
0.33696	2	0	2	3	3	0.12	2.52	0.047619	0	0
0.56056	4	0	3	4	2				0	0
0.5616	4	0	2	4	2				0	0
0.20384	2	0	2	3	3	0.12	1.76	0.0681818	0	0
0.26208	3	0	2	4	4	0.33			0	0
0.15288	3	0	2	4	3	0.21	3.05	0.0688525	0	0
0.5616	2	0	2	4	3	0.13	1.2	0.108333	0	0
0.1638	3	0	2	2	3	0.11	5.12	0.0214844	0	0
0.1092	4	0	3	4	2		1.83		0	0
0.17472	2	0	2	3	3	0.06	1.04	0.0576923	0	0
0.20384	1	0	1	3	3	0.05	0.82	0.0609756	0	0
0.41184	1	0	1	3	3	0.03	0.65	0.0461538	0	0
0.4368	2	0	2	4	4	0.11	1.55	0.0709677	0	0
0.2912	2	0	2	4	3	0.13	1.87	0.0695187	0	0
0.50336	3	0	2	4	3				0	0
0.416	3	0	2	4	3				0	0
0.1456	3	0	2	3	3	0.05	2.4	0.0208333	0	0
0.1092	3	0	2	3	3	0.19	4.46	0.0426009	0	0
0.468	2	0	2	3	3	0.06	2.15	0.027907	0	0
0.429	2	0	1	3	2	0.04	0.94	0.0425532	0	0
0.33696	2	0	2	3	2	0.1	1.78	0.0561798	0	0

## Sheet: TZ
volume_lesion	DCE_v1	DCE_v2.1	Curve_type	PIRADS_v1	PIRADS_v2.1	Ktrans	kep	ve	Gleason	lesion_PCA_benign_TZ
4.53492	3	1	2	4	5	0.65	6.93	0.0937951	7.5	1
0.26208	2	1	2	4	4	0.23	1.76	0.130682	7.5	1
1.1232	5	1	3	4	4				7.5	1
0.0936	4	1	3	5	4	0.77			7.5	1
0.11648	3	1	1	4	5	0.41		0.047235	7.5	1
0.156	2	1	2	3	4	0.2			7	1
4.53492	4	1	2	5	5	0.54	5.82	0.0927835	7	1
1.6224	4	1	2	5	5	0.15			7	1
1.6224	4	1	2	5	5	0.26	2.46	0.105691	7	1
0.6864	3	1	2	4	4	0.15	2.24	0.0669643	7	1
0.2912	4	1	2	5	4	0.1	1.71	0.0584795	7	1
0.85176	3	1	3	3	4	0.8	7.43	0.107672	7	1
0.36608	1	1	3	3	5	0.07	0.82	0.0853659	7	1
0.34944	5	1	3	5	5				7	1
0.065	3	1	2	4	4	0.02	1.02	0.0196078	7	1
0.0936	3	0	3	4	3	0.24	6.27	0.0382775	7	1
0.234	3	1	3	4	5	0.07	1.21	0.0578512	7	1
0.7722	2	1	2	4	5	0.09	2.36	0.0381356	7	1
1.03428	4	1	2	5	5	0.2	4.63	0.0431965	7	1
0.2548	2	1	1	4	4	0.05	1.09	0.0458716	7	1
0.19968	2	1	1	4	4	0.05	1.15	0.0434783	7	1
0.4212	2	1	2	3	5	0.11	1.95	0.0564103	7	1
1.872	4	1	2	5	5	0.14	3.58	0.0391061	7	1
0.1638	1	1	2	3	5	0.09	1.92	0.046875	7	1
0.89856	4	1	2	4	4	0.13	5.3	0.0245283	6	1
0.5616	1	1	2	3	5				6	1
0.3744	2	0	2	4	3				6	1
0.5616	2	1	3	5	5				6	1
0.33696	2	1	3	5	5				6	1
0.5616	2	1	2	4	5	0.1	2.66	0.037594	6	1
0.156	3	1	2	3	4	0.04	0.82	0.0487805	6	1
0.32448	2	1	2	3	4	0.04	1.25	0.032	6	1
0.1638	2	1	1	3	5	0.03	0.94	0.0319149	6	1
1.28128	3	0	2	4	4	0.37	4.71	0.0785563	0	0
0.26208	3	0	2	4	4	0.05	2.22	0.0225225	0	0
0.4576	3	0	2	3	4	0.08			0	0
0.19968	2	1	2	3	4				0	0
0.4576	3	1	2	4	4				0	0
0.3744	3	0	3	3	3				0	0
0.364	3	0	3	3	3				0	0
1.3182	3	0	2	3	3	0.45			0	0
0.078	3	1	2	4	4	0.28			0	0
0.078	1	0	1	3	3	0.06	0.99	0.0606061	0	0
0.2808	2	0	2	3	3	0.2	5.09	0.0392927	0	0
0.33696	2	0	2	3	3	0.14	4.64	0.0301724	0	0
0.208	2	0	2	3	2	0.09	1.64	0.054878	0	0
1.248	2	0	2	3	3	0.12	1.68	0.0714286	0	0
0.75712	3	0	2	4	4	0.08			0	0
0.2496	2	0	2	3	3	0.11	1.68	0.0654762	0	0
0.23296	1	0	1	3	3	0.05	0.58	0.0862069	0	0
0.2496	3	0	2	3	3	0.21	3.93	0.0534351	0	0
0.052	2	0	2	2	2				0	0
0.15288	4	0	2	3	2	0.04	0.61	0.0655738	0	0
0.3744	2	1	2	3	4	0.32	3.95	0.0810127	0	0
0.3744	4	1	2	4	3	0.43	5.91	0.072758	0	0
0.5824	3	0	3	3	3	0.12	2.28	0.0526316	0	0
0.2496	4	0	2	3	3	0.48			0	0
0.0624	3	0	2	3	3	0.42			0	0
0.4576	2	0	2	3	3	0.01			0	0
0.1456	3	1	2	4	3	0.38	3.4	0.111765	0	0
0.26208	3	1	2	3	4				0	0
0.36036	2	1	2	3	4	0.36	5.69	0.0632689	0	0
0.156	3	0	3	4	3				0	0
0.33696	3	0	3	4	3				0	0
0.89856	3	0	2	4	3	0.17	2.67	0.0636704	0	0
0.4212	3	0	2	4	3	0.06	0.79	0.0759494	0	0
0.29484	2	0	2	3	3	0.15	2.45	0.0612245	0	0
0.572	4	0	3	3	3				0	0
0.468	3	0	2	3	3	0.18			0	0
0.58968	2	0	2	3	3	0.22			0	0
0.5616	2	0	2	3	3	0.3			0	0
0.19968	3	1	2	3	3	0.17			0	0
1.2636	3	1	2	4	4	0.19	2.75	0.0690909	0	0
0.19968	2	0	2	3	4	0.17	2.38	0.0714286	0	0
0.5616	2	0	2	3	3	0.14	1.81	0.0773481	0	0
0.22464	2	0	2	3	3	0.16	28	0.00571429	0	0
0.2184	2	0	2	3	3	0.13	2.03	0.0640394	0	0
0.3744	2	0	2	3	3	0.11	2.57	0.0428016	0	0
0.54912	1	0	1	3	3	0.05	1.93	0.0259067	0	0
0.8424	2	0	2	2	3	0.25	6.2	0.0403226	0	0
0.33696	2	0	2	3	2	0.24	4.76	0.0504202	0	0
0.065	3	0	3	2	3				0	0
0.22464	3	0	2	3	3	0.14	1.65	0.0848485	0	0
0.33696	2	0	2	3	3	0.48	3.67	0.13079	0	0
0.4992	4	0	3	5	3				0	0
0.3744	5	1	3	5	4				0	0
0.23296	3	1	2	3	3	0.17	3.91	0.0434783	0	0
0.33696	3	0	2	4	2				0	0
0.8112	3	0	1	3	4	0.06	4.14	0.0144928	0	0
0.44928	3	0	2	4	3	0.07			0	0
0.34944	2	0	2	3	3	0.27			0	0
0.3744	4	0	2	3	2	0.12	2.92	0.0410959	0	0
0.1092	3	0	2	3	2	0.27	4.03	0.0669975	0	0
1.11384	2	0	2	3	2	0.1	1.36	0.0735294	0	0
1.11384	3	0	2	4	2	0.33	3.53	0.0934844	0	0
0.2808	2	0	2	3	3	0.18			0	0
0.41184	2	0	2	3	3	0.32	5.69	0.056239	0	0
0.5616	4	0	2	4	3	0.21	3.21	0.0654206	0	0
0.48672	4	0	2	4	3	0.18	4.05	0.0444444	0	0
0.13312	4	0	2	4	3	0.38			0	0
0.4914	4	0	2	5	3	0.15	4.02	0.0373134	0	0
0.33696	3	1	2	4	4	0.35			0	0
0.33696	2	0	2	3	3	0.12	2.52	0.047619	0	0
0.56056	4	0	2	4	2				0	0
0.5616	4	0	2	4	2				0	0
0.20384	2	0	2	3	3	0.12	1.76	0.0681818	0	0
0.26208	3	0	2	4	4	0.33	6.01	0.0549085	0	0
0.15288	3	0	2	4	3	0.21	3.05	0.0688525	0	0
0.5616	2	0	2	4	3	0.13	1.2	0.108333	0	0
0.1638	2	0	2	2	3	0.11	5.12	0.0214844	0	0
0.1092	4	0	3	4	2		1.83	0	0	0
0.2912	2	0	2	4	3	0.13	1.87	0.0695187	0	0
0.50336	3	0	2	4	3				0	0
0.416	3	0	2	4	3				0	0
0.1456	3	0	2	3	3	0.05	2.4	0.0208333	0	0
0.1092	3	0	2	3	3	0.19	4.46	0.0426009	0	0
0.468	2	0	2	3	3	0.06	2.15	0.027907	0	0
0.429	2	0	1	3	2	0.04	0.94	0.0425532	0	0
0.33696	2	0	2	3	2	0.1	1.78	0.0561798	0	0

## Sheet: PZ
volume_lesion	DCE_v1	DCE_v2.1	Curve_type	PIRADS_v1	PIRADS_v2.1	Ktrans	kep	ve	Gleason	lesion_PCA_benign_PZ
1.06496	4	1	2	5	5	0.11			9	1
1.06496	3	1	1	5	5	0.11			9	1
1.06496	4	1	2	5	5	0.09			9	1
0.36608	3	1	2	4	4	0.09	2.65	0.0339623	9	1
1.06496	4	1	2	5	5	0.12	2.02	0.0594059	8	1
0.27456	4	1	2	5	4				8	1
0.33696	2	0	2	4	3	0.03	1.18	0.0254237	8	1
0.936	4	1	2	5	5	0.04	0.55	0.0727273	7.5	1
0.69888	4	1	2	2	5				7.5	1
0.4004	5	1	3	5	5				7.5	1
0.64064	5	1	3	5	5				7.5	1
1.014	4	1	2	5	5	0.2	3.73	0.0536193	7.5	1
0.7956	3	1	2	4	5	0.05	1.48	0.0337838	7.5	1
0.6006	5	1	3	5	4	0.25			7	1
0.6006	4	1	2	5	4	0.17	2.36	0.0720339	7	1
0.23296	4	1	2	5	4	0.1	1.69	0.0591716	7	1
0.468	5	1	3	5	5	0.11	2.51	0.0438247	7	1
0.702	4	1	2	5	5	0.11			7	1
0.33696	4	1	2	4	5	0.25	3.44	0.0726744	7	1
0.40768	3	1	2	4	4	0.09	0.75	0.12	7	1
0.22932	3	1	2	3	4	0.12	2.15	0.055814	7	1
0.59904	3	1	2	4	5	0.2	3.15	0.0634921	7	1
0.34944	3	1	2	4	5				7	1
0.702	3	1	2	4	5	0.01			7	1
0.624	4	1	3	4	4	0.4			7	1
0.7956	4	1	2	5	5	0.29	4.58	0.0633188	7	1
0.47424	4	1	2	5	4	0.37		0.040349	7	1
0.0624	5	1	3	5	4				7	1
0.5304	4	1	2	5	5	0.03	0.47	0.0638298	7	1
0.27456	3	1	2	3	4	0.08	2.02	0.039604	7	1
0.1248	3	1	2	4	3	0.06	1.41	0.0425532	7	1
0.36036	2	1	2	3	4	0.09	1.69	0.0532544	7	1
0.078	4	1	2	5	5	0.22	3.86	0.0569948	7	1
0.23296	4	1	2	4	5	0.13	1.54	0.0844156	7	1
0.078	4	1	2	4	4	0.17	4.02	0.0422886	7	1
0.26624	4	1	2	5	4	0.17	2.98	0.057047	7	1
0.04992	5	1	3	4	4	0.312	6.97	0.0447633	7	1
0.26208	3	1	2	4	4	0.16	2.36	0.0677966	7	1
0.1456	5	1	3	5	4	0.19	3.68	0.0516304	7	1
0.0312	4	1	2	5	4	0.14	1.78	0.0786517	7	1
0.03744	3	1	2	4	5	0.05	1.2	0.0416667	7	1
0.59904	3	1	1	3	4	0.07	1.53	0.0457516	6	1
0.33696	4	1	2	5	4	0.28		0.0337756	6	1
1.65984	3	1	2	5	5	0.33	3.78	0.0873016	6	1
0.69888	4	1	3	4	5	0.23	5.51	0.0417423	6	1
0.17472	3	1	2	4	4	0.09			6	1
0.1872	3	1	2	3	4	0.02	0.33	0.0606061	6	1
0.1248	4	1	2	5	4	0.15			6	1
0.117	3	0	2	2	3	0.2	6	0.0333333	0	0
0.468	2	0	2	3	4	0.1			0	0
0.1456	1	0	1	3	3	0.05	0.69	0.0724638	0	0
0.79092	2	1	1	3	4	0.08	1.69	0.0473373	0	0
0.13	1	0	1	3	3	0.03	0.88	0.0340909	0	0
2.4024	2	0	1	3	3	0.07	1.25	0.056	0	0
0.2808	3	1	1	4	4	0.08	1.41	0.0567376	0	0
0.14976	2	0	1	3	3	0.04	1.16	0.0344828	0	0
0.48672	2	0	2	3	3	0.09	5.17	0.0174081	0	0
0.3744	2	0	1	3	3	0.02			0	0
0.3744	3	1	2	4	4	0.38	6.47	0.0587326	0	0
0.89856	2	0	2	3	2	0.05	1.4	0.0357143	0	0
0.156	2	0	2	3	3	0.09	1.36	0.0661765	0	0
0.8424	2	0	1	3	3	0.07	2.66	0.0263158	0	0
0.03744	3	0	1	4	3	0.03	0.48	0.0625	0	0
0.33696	1	0	1	3	3	0.03	0.55	0.0545455	0	0
0.24336	3	0	3	4	2	0.04	1.21	0.0330579	0	0
0.50544	3	0	2	4	2	0.06	1.36	0.0441176	0	0
0.156	2	0	2	2	2	0.17	2.99	0.0568562	0	0
0.468	3	0	1	3	3	0.04	0.8	0.05	0	0
0.19968	2	1	2	4	4	0.09	2.8	0.0321429	0	0
0.29952	4	0	2	4	2				0	0
0.26208	2	0	2	3	3	0.16	2.44	0.0655738	0	0
0.17472	2	0	2	3	3	0.06	1.04	0.0576923	0	0
0.20384	1	0	1	3	3	0.05	0.82	0.0609756	0	0
0.41184	1	0	1	3	3	0.03	0.65	0.0461538	0	0
0.4368	2	0	2	4	4	0.11	1.55	0.0709677	0	0
